# Supplementary material for: Protective Effect of a Hexapeptide Derived from Rotifer-Specific SCO-Spondin Against Beta-Amyloid Toxicity
Source: Int J Mol Sci. 2025 May 26;26(11):5109. doi: 10.3390/ijms26115109 (PMC12154537; doi:10.3390/ijms26115109)
Supplement: Supplementary file 1 [file ijms-26-05109-s001.zip]

Archive with 3 entries (3 files):
- Suppl Figure S1.pdf
- Suppl Figure S2.pdf
- Suppl Table S1.pdf
